# Supplementary material for: Dumpster diving for diatom plastid 16S rRNA genes
Source: PeerJ. 2021 Jul 1;9:e11576. doi: 10.7717/peerj.11576 (PMC8255066; doi:10.7717/peerj.11576)
Supplement: Supplemental Information 5 — Chlorophyll a concentration of each sample is calculated using the concentration of the subsample (0.5 mL) and total sample volume. The concentration per unit area is calculated using the total sampled surface area of 0.018 m −2. [file peerj-09-11576-s005.csv]

Sample	Chla_conc (ug)	Sample_volume (mL)	Area (m^2)	Chla_subsample (mg)	Chla_sample (mg)	Chla (mg/m^2)
104	0.25	15	0.018	0.00025	0.0075	0.42
304	0.25	NA	0.018	NA	NA	NA
904	2.2	45	0.018	0.0022	0.198	11.00
1104	3.7	35	0.018	0.0037	0.259	14.39
1304	2.3	50	0.018	0.0023	0.23	12.78
2104	1.4	42.5	0.018	0.0014	0.119	6.61
2204	3.5	27.5	0.018	0.0035	0.1925	10.69
2304	1.3	45	0.018	0.0013	0.117	6.50
105	0.25	30	0.018	0.00025	0.015	0.83
305	0.25	30	0.018	0.00025	0.015	0.83
905	1.4	32.5	0.018	0.0014	0.091	5.06
1105	1.2	22.5	0.018	0.0012	0.054	3.00
1305	1.5	37.5	0.018	0.0015	0.1125	6.25
2105	31	49	0.018	0.031	3.038	168.78
2205	0.5	30	0.018	0.0005	0.03	1.67
2305	2.6	52.5	0.018	0.0026	0.273	15.17
106	0.25	20	0.018	0.00025	0.01	0.56
306	0.25	30	0.018	0.00025	0.015	0.83
906	0.7	32.5	0.018	0.0007	0.0455	2.53
1106	4.7	22.5	0.018	0.0047	0.2115	11.75
1306	0.25	47.5	0.018	0.00025	0.02375	1.32
2106	11	40	0.018	0.011	0.88	48.89
2206	1.7	40	0.018	0.0017	0.136	7.56
2306	2.4	45	0.018	0.0024	0.216	12.00
107	0.25	17.5	0.018	0.00025	0.00875	0.49
307	0.25	37.5	0.018	0.00025	0.01875	1.04
907	1.8	40	0.018	0.0018	0.144	8.00
1107	2.9	25	0.018	0.0029	0.145	8.06
1307	3	32.5	0.018	0.003	0.195	10.83
2107	5.3	35	0.018	0.0053	0.371	20.61
2207	0.25	15	0.018	0.00025	0.0075	0.42
2307	0.9	27.5	0.018	0.0009	0.0495	2.75
108	0.25	25	0.018	0.00025	0.0125	0.69
308	0.25	17.5	0.018	0.00025	0.00875	0.49
908	1.3	35	0.018	0.0013	0.091	5.06
1108	2.1	27.5	0.018	0.0021	0.1155	6.42
1308	0.9	42.5	0.018	0.0009	0.0765	4.25
2108	5.2	30	0.018	0.0052	0.312	17.33
2208	0.8	17.5	0.018	0.0008	0.028	1.56
2308	0.9	20	0.018	0.0009	0.036	2.00
109	0.8	25	0.018	0.0008	0.04	2.22
309	0.25	17.5	0.018	0.00025	0.00875	0.49
909	0.9	35	0.018	0.0009	0.063	3.50
1109	2.3	22.5	0.018	0.0023	0.1035	5.75
1309	1.2	35	0.018	0.0012	0.084	4.67
2109	7.2	35	0.018	0.0072	0.504	28.00
2209	0.7	17.5	0.018	0.0007	0.0245	1.36
2309	0.5	25	0.018	0.0005	0.025	1.39
110	0.5	35	0.018	0.0005	0.035	1.94
310	0.25	40	0.018	0.00025	0.02	1.11
910	1.5	32.5	0.018	0.0015	0.0975	5.42
1110	1.3	35	0.018	0.0013	0.091	5.06
1310	1.2	30	0.018	0.0012	0.072	4.00
2110	9.4	45	0.018	0.0094	0.846	47.00
2210	1	25	0.018	0.001	0.05	2.78
2310	0.6	27.5	0.018	0.0006	0.033	1.83
111	0.6	32.5	0.018	0.0006	0.039	2.17
311	0.25	35	0.018	0.00025	0.0175	0.97
911	1.2	37.5	0.018	0.0012	0.09	5.00
1111	1.4	35	0.018	0.0014	0.098	5.44
1311	4.9	35	0.018	0.0049	0.343	19.06
2111	3.6	32.5	0.018	0.0036	0.234	13.00
2211	0.5	17.5	0.018	0.0005	0.0175	0.97
2311	0.5	35	0.018	0.0005	0.035	1.94
112	0.25	15	0.018	0.00025	0.0075	0.42
312	0.25	15	0.018	0.00025	0.0075	0.42
912	0.7	32.5	0.018	0.0007	0.0455	2.53
1112	1.9	30	0.018	0.0019	0.114	6.33
1312	2.1	35	0.018	0.0021	0.147	8.17
2112	5.4	25	0.018	0.0054	0.27	15.00
2212	1.1	22.5	0.018	0.0011	0.0495	2.75
2312	0.9	22.5	0.018	0.0009	0.0405	2.25
